# Supplementary material for: Dietary Tryptophan Plays a Role as an Anti-Inflammatory Agent in European Seabass (Dicentrarchus labrax) Juveniles during Chronic Inflammation
Source: Biology (Basel). 2024 Apr 29;13(5):309. doi: 10.3390/biology13050309 (PMC11117642; doi:10.3390/biology13050309)
Supplement: Supplementary file 1 [file biology-13-00309-s001.zip]

Archive with 1 entries (1 files):
- biology-2959485-supplementary.pdf
